# Supplementary material for: Does gonorrhoea screening intensity play a role in the early selection of antimicrobial resistance in men who have sex with men (MSM)? A comparative study of Belgium and the United Kingdom
Source: F1000Res. 2018 Aug 9;7:569. Originally published 2018 May 10. [Version 2] doi: 10.12688/f1000research.14869.2 (PMC6192441; doi:10.12688/f1000research.14869.2)
Supplement: Minimum inhibitory concentrations distributions for Neisseria gonorrhoeae isolates analyzed [file f1000research-7-17211-s0000.tgz]

Archive with 1 entries (1 files):
- e0a361da-a430-45eb-8c97-00120587669d_f1000research-null-null-v1_(3).dta
